# Supplementary material for: Perinatal and Postpartum Health Among People With Intellectual and Developmental Disabilities
Source: JAMA Netw Open. 2024 Aug 15;7(8):e2428067. doi: 10.1001/jamanetworkopen.2024.28067 (PMC11327882; doi:10.1001/jamanetworkopen.2024.28067)
Supplement: Supplement 2. — eTable. Conditions and Diagnosis Codes [file jamanetwopen-e2428067-s002.xlsx]

## Sheet: Codes
	ICD-9 DX	ICD-10 DX	CPT	ICD-9 CM	ICD-10-PCS	Requirement
Sample Selection
Any Delivery	650,V270,V272,V273,V275,V276,V3000,V3001,V301,V302,V3100,V3101,V311,V312,V3200,V3201,V321,V322,V3300,V3301,V331,V332,V3400,V3401,V341,V342,V3500,V3501,V351,V352,V3600,V3601,V361,V362,V3700,V3701,V371,V372,V3900,V3901,V391,V392,630,6310,6318,632,63300,63301,63310,63311,63320,63321,63380,63381,63390,63391,63400,63401,63402,63410,63411,63412,63420,63421,63422,63430,63431,63432,63440,63441,63442,6345…	O80,Z370,Z372,Z373,Z3750,Z3751,Z3752,Z3753,Z3754,Z3759,Z3760,Z3761,Z3762,Z3763,Z3764,Z3769,Z3800,Z3801,Z381,Z382,Z3830,Z3831,Z384,Z385,Z3861,Z3862,Z3863,Z3864,Z3865,Z3866,Z3868,Z3869,Z387,Z388,O0000,O0001,O0010,O0011,O0020,O0021,O0080,O0081,O0090,O0091,O010,O011,O019,O020,O021,O0281,O0289,O029,O030,O031,O032,O0330,O0331,O0332,O0333,O0334,O0335,O0336,O0337,O0338,O0339,O034,O035,O036,O037,O0380,O03…	59120,59121,59130,59135,59136,59140,59150,59151,59812,59820,59821,59830,59840,59841,59850,59851,59852,59855,59856,59857,59866,59870,59160,59200,59300,59350,59400,59409,59410,59414,59510,59514,59515,59610,59612,59614,59618,59620,59622	6662,6901,6951,6993,743,7491,750,6902,6952,720,721,7221,7229,7231,7239,724,7251,7252,7253,7254,726,7271,7279,728,729,7321,7322,7351,7359,7391,7392,7393,7394,7399,740,741,742,744,7499,754	10A00ZZ,10A03ZZ,10A04ZZ,10A07Z6,10A07ZW,10A07ZX,10A07ZZ,10A08ZZ,10D27ZZ,10D28ZZ,10J20ZZ,10J23ZZ,10J24ZZ,10J27ZZ,10J28ZZ,10J2XZZ,10S20ZZ,10S23ZZ,10S24ZZ,10S27ZZ,10S28ZZ,10T20ZZ,10T23ZZ,10T24ZZ,10T27ZZ,10T28ZZ,10D00Z0,10D00Z1,10D00Z2,10D07Z3,10D07Z4,10D07Z5,10D07Z6,10D07Z7,10D07Z8,10D17ZZ,10D18ZZ,10E0XZZ,10S07ZZ,10S0XZZ	Any claim
Birthing Outcomes
Known Live Birth	650,V270,V272,V273,V275,V276,V3000,V3001,V301,V302,V3100,V3101,V311,V312,V3200,V3201,V321,V322,V3300,V3301,V331,V332,V3400,V3401,V341,V342,V3500,V3501,V351,V352,V3600,V3601,V361,V362,V3700,V3701,V371,V372,V3900,V3901,V391,V392	O80,Z370,Z372,Z373,Z3750,Z3751,Z3752,Z3753,Z3754,Z3759,Z3760,Z3761,Z3762,Z3763,Z3764,Z3769,Z3800,Z3801,Z381,Z382,Z3830,Z3831,Z384,Z385,Z3861,Z3862,Z3863,Z3864,Z3865,Z3866,Z3868,Z3869,Z387,Z388				Any claim
Known Miscarriage, Stillbirth, or Termination	630,6310,6318,632,63300,63301,63310,63311,63320,63321,63380,63381,63390,63391,63400,63401,63402,63410,63411,63412,63420,63421,63422,63430,63431,63432,63440,63441,63442,63450,63451,63452,63460,63461,63462,63470,63471,63472,63480,63481,63482,63490,63491,63492,63500,63501,63502,63510,63511,63512,63520,63521,63522,63530,63531,63532,63540,63541,63542,63550,63551,63552,63560,63561,63562,63570,63571,635…	O0000,O0001,O0010,O0011,O0020,O0021,O0080,O0081,O0090,O0091,O010,O011,O019,O020,O021,O0281,O0289,O029,O030,O031,O032,O0330,O0331,O0332,O0333,O0334,O0335,O0336,O0337,O0338,O0339,O034,O035,O036,O037,O0380,O0381,O0382,O0383,O0384,O0385,O0386,O0387,O0388,O0389,O039,O045,O046,O047,O0480,O0481,O0482,O0483,O0484,O0485,O0486,O0487,O0488,O0489,O070,O071,O072,O0730,O0731,O0732,O0733,O0734,O0735,O0736,O0737…	59120,59121,59130,59135,59136,59140,59150,59151,59812,59820,59821,59830,59840,59841,59850,59851,59852,59855,59856,59857,59866,59870	6662,6901,6951,6993,743,7491,750	10A00ZZ,10A03ZZ,10A04ZZ,10A07Z6,10A07ZW,10A07ZX,10A07ZZ,10A08ZZ,10D27ZZ,10D28ZZ,10J20ZZ,10J23ZZ,10J24ZZ,10J27ZZ,10J28ZZ,10J2XZZ,10S20ZZ,10S23ZZ,10S24ZZ,10S27ZZ,10S28ZZ,10T20ZZ,10T23ZZ,10T24ZZ,10T27ZZ,10T28ZZ	Any claim
Obstetric Outcomes
Gestational Diabetes Mellitus	6488,64880,64881,64882,64883,64884	O9981,O99810,O99814,O99815,O24,O240,O2401,O24011,O24012,O24013,O24019,O2402,O2403,O241,O2411,O24111,O24112,O24113,O24119,O2412,O2413,O243,O2431,O24311,O24312,O24313,O24319,O2432,O2433,O244,O2441,O24410,O24414,O24415,O24419,O2442,O24420,O24424,O24425,O24429,O2443,O24430,O24434,O24435,O24439,O248,O2481,O24811,O24812,O24813,O24819,O2482,O2483,O249,O2491,O24911,O24912,O24913,O24919,O2492,O2493				Any claim
Gestational Hypertension	6423,64230,64231,64232,64233,64234	O13,O131,O132,O133,O134,O135,O139,O16,O161,O162,O163,O164,O165,O169				Any claim
Preeclampsia	6424,64240,64241,64242,64243,64244,6427,64270,64271,64272,64273,64274	O11,O111,O112,O113,O114,O115,O119,O14,O140,O1400,O1402,O1403,O1404,O1405,O149,O1490,O1492,O1493,O1494,O1495				Any claim
Co-Occurring Physical Health Conditions
Allergies	4771,5186,5583,6910,6918,6920,6921,6922,6923,6924,6925,6926,69270,69271,69272,69273,69274,69279,69281,69282,69283,69284,69289,6929,6930,6931,6938,6939,7080,7081,7082,7083,7084,7085,7088,7089,9950,9953,99560,99561,99562,99563,99564,99565,99566,99567,99568,99569,9957,V071,V1381,V140,V141,V142,V143,V144,V145,V146,V147,V148,V149,V150,V1501,V1502,V1503,V1504,V1505,V1506,V1507,V1508,V1509,V727	T7800XA,T7800XD,T7801XA,T7801XD,T7802XA,T7802XD,T7803XA,T7803XD,T7804XA,T7804XD,T7805XA,T7805XD,T7806XA,T7806XD,T7807XA,T7807XD,T7808XA,T7808XD,T7809XA,T7809XD,T781XXA,T781XXD,T782XXA,T782XXD,T783XXA,T783XXD,T7840XA,T7840XD,T7841XA,T7841XD,T7849XA,T7849XD,T788XXA,T788XXD				Any claim
Asthma	49300,49301,49302,49310,49311,49312,49320,49321,49322,49381,49382,49390,49391,49392	J4520,J4521,J4522,J4530,J4531,J4532,J4540,J4541,J4542,J4550,J4551,J4552,J45901,J45902,J45909,J45990,J45991,J45998,J8283				At least 1 inpatient claim OR 2 other claims
Epilepsy	345,3450,34500,34501,3451,34510,34511,3452,3453,3454,34540,34541,3455,34550,34551,3456,34560,34561,3457,34570,34571,3458,34580,34581,3459,34590,34591	G40001,G40009,G40011,G40019,G40101,G40109,G40111,G40119,G40201,G40209,G40211,G40219,G40301,G40309,G40311,G40319,G40401,G40409,G40411,G40419,G4042,G40501,G40509,G40801,G40802,G40803,G40804,G40811,G40812,G40813,G40814,G40821,G40822,G40823,G40824,G40833,G40834,G4089,G40901,G40909,G40911,G40919,G40A01,G40A09,G40A11,G40A19,G40B01,G40B09,G40B11,G40B19				At least 1 inpatient claim OR 2 other claims
Heart Failure	39891,40201,40211,40291,40401,40403,40411,40413,40491,40493,4280,4281,42820,42821,42822,42823,42830,42831,42832,42833,42840,42841,42842,42843,4289	I0981,I110,I130,I132,I501,I5020,I5021,I5022,I5023,I5030,I5031,I5032,I5033,I5040,I5041,I5042,I5043,I50810,I50811,I50812,I50813,I50814,I5082,I5083,I5084,I5089,I509				Any claim
Hyperlipidemia	2720,2721,2722,2723,2724	E780,E7800,E7801,E781,E782,E783,E784,E7841,E7849,E785				At least 1 inpatient claim OR 2 other claims
Ischemic Heart Disease	41000,41001,41002,41010,41011,41012,41020,41021,41022,41030,41031,41032,41040,41041,41042,41050,41051,41052,41060,41061,41062,41070,41071,41072,41080,41081,41082,41090,41091,41092,4110,4111,41181,41189,412,4130,4131,4139,41400,41401,41402,41403,41404,41405,41406,41407,41412,4142,4143,4144,4148,4149	I200,I201,I208,I209,I2101,I2102,I2109,I2111,I2119,I2121,I2129,I213,I214,I21A1,I21A9,I220,I221,I222,I228,I229,I230,I231,I232,I233,I234,I235,I236,I237,I238,I240,I241,I248,I249,I2510,I25110,I25111,I25118,I25119,I252,I253,I2541,I2542,I255,I256,I25700,I25701,I25708,I25709,I25710,I25711,I25718,I25719,I25720,I25721,I25728,I25729,I25730,I25731,I25738,I25739,I25750,I25751,I25758,I25759,I25760,I25761,I2576…				Any claim
Kidney Diseases	01600,01601,01602,01603,01604,01605,01606,0954,1890,1899,2230,23691,24940,24941,25040,25041,25042,25043,2714,27410,28311,40301,40311,40391,40402,40403,40412,40413,40492,40493,4401,4421,5724,5800,5804,58081,58089,5809,5810,5811,5812,5813,58181,58189,5819,5820,5821,5822,5824,58281,58289,5829,5830,5831,5832,5834,5836,5837,58381,58389,5839,5845,5846,5847,5848,5849,5851,5852,5853,5854,5855,5856,5859,5…	A1811,A5275,B520,C641,C642,C649,C689,D3000,D3001,D3002,D4100,D4101,D4102,D4110,D4111,D4112,D4120,D4121,D4122,D593,E0821,E0822,E0829,E0865,E0921,E0922,E0929,E1021,E1022,E1029,E1065,E1121,E1122,E1129,E1165,E1321,E1322,E1329,E748,I120,I129,I130,I1310,I1311,I132,I701,I722,K767,M1030,M10311,M10312,M10319,M10321,M10322,M10329,M10331,M10332,M10339,M10341,M10342,M10349,M10351,M10352,M10359,M10361,M10362,…				Any claim
Obesity	2780,27800,27801,27803,V853,V8530,V8531,V8532,V8533,V8534,V8535,V8536,V8537,V8538,V8539,V854,V8541,V8542,V8543,V8544,V8545	E6601,E6609,E661,E662,E668,E669,Z6830,Z6831,Z6832,Z6833,Z6834,Z6835,Z6836,Z6837,Z6838,Z6839,Z6841,Z6842,Z6843,Z6844,Z6845				At least 1 inpatient claim OR 2 other claims
Co-Occurring Mental Health Conditions
ADHD, Conduct Disorders, and Hyperkinetic Syndrome	31200,31201,31202,31203,31210,31211,31212,31213,31220,31221,31222,31223,31230,31231,31232,31233,31234,31235,31239,3124,31281,31282,31289,3129,31400,31401,3141,3142,3148,3149	F630,F631,F632,F633,F6381,F6389,F639,F900,F901,F902,F908,F909,F910,F911,F912,F913,F918,F919				At least 1 inpatient claim OR 2 other claims
Alcohol Use Disorders	2910,2911,2912,2913,2914,2915,2918,29181,29182,29189,2919,30300,30301,30302,30390,30391,30392,30500,30501,30502,3575,4255,53530,53531,5710,5711,5712,5713,76071,9800,V6542,V791,E8600	F1010,F10120,F10121,F10129,F10130,F10131,F10132,F10139,F1014,F10150,F10151,F10159,F10180,F10181,F10182,F10188,F1019,F1020,F10220,F10221,F10229,F10230,F10231,F10232,F10239,F1024,F10250,F10251,F10259,F1026,F1027,F10280,F10281,F10282,F10288,F1029,F10920,F10921,F10929,F10930,F10931,F10932,F10939,F1094,F10950,F10951,F10959,F1096,F1097,F10980,F10981,F10982,F10988,F1099,G621,I426,K2920,K2921,K700,K7010,…		946,9461,9462,9463,9467,9468,9469	HZ2ZZZZ,HZ30ZZZ,HZ31ZZZ,HZ32ZZZ,HZ33ZZZ,HZ34ZZZ,HZ35ZZZ,HZ36ZZZ,HZ37ZZZ,HZ38ZZZ,HZ39ZZZ,HZ3BZZZ,HZ40ZZZ,HZ93ZZZ,HZ96ZZZ	At least 1 inpatient claim OR 2 other claims Procedure codes require only one claim to qualify
Anxiety Disorders	29384,30000,30001,30002,30009,30010,30020,30021,30022,30023,30029,3003,3005,30089,3009,3080,3081,3082,3083,3084,3089,30981,3130,3131,31321,31322,3133,31382,31383	F064,F4000,F4001,F4002,F4010,F4011,F40210,F40218,F40220,F40228,F40230,F40231,F40232,F40233,F40240,F40241,F40242,F40243,F40248,F40290,F40291,F40298,F408,F409,F410,F411,F413,F418,F419,F42,F422,F423,F424,F428,F429,F430,F4310,F4311,F4312,F449,F458,F488,F489,F938,F99,R452,R455,R456,R457				At least 1 inpatient claim OR 2 other claims
Bipolar Disorder	29600,29601,29602,29603,29604,29605,29606,29610,29611,29612,29613,29614,29615,29616,29640,29641,29642,29643,29644,29645,29646,29650,29651,29652,29653,29654,29655,29656,29660,29661,29662,29663,29664,29665,29666,2967,29680,29681,29682,29689,29690,29699	F3010,F3011,F3012,F3013,F302,F303,F304,F308,F309,F310,F3110,F3111,F3112,F3113,F312,F3130,F3131,F3132,F314,F315,F3160,F3161,F3162,F3163,F3164,F3170,F3171,F3172,F3173,F3174,F3175,F3176,F3177,F3178,F3181,F3189,F319,F338,F3481,F3489,F349,F39				At least 1 inpatient claim OR 2 other claims
Depressive Disorders	29620,29621,29622,29623,29624,29625,29626,29630,29631,29632,29633,29634,29635,29636,3004,311	F320,F321,F322,F323,F324,F325,F3289,F329,F32A,F330,F331,F332,F333,F3340,F3341,F3342,F338,F339,F341				At least 1 inpatient claim OR 2 other claims
Drug Use Disorders	2920,29211,29212,2922,29281,29282,29283,29284,29285,29289,2929,30400,30401,30402,30410,30411,30412,3042,30420,30421,30422,3043,30430,30431,30432,3044,30440,30441,30442,3045,30450,30451,30452,3046,30460,30461,30462,3047,30470,30471,30472,3048,30480,30481,30482,3049,30490,30491,30492,3052,30520,30521,30522,3053,30530,30531,30532,3054,30540,30541,30542,3055,30550,30551,30552,3056,30560,30561,30562,3…	F1110,F11120,F11121,F11122,F11129,F1113,F1114,F11150,F11151,F11159,F11181,F11182,F11188,F1119,F1120,F11220,F11221,F11222,F11229,F1123,F1124,F11250,F11251,F11259,F11281,F11282,F11288,F1129,F1190,F11920,F11921,F11922,F11929,F1193,F1194,F11950,F11951,F11959,F11981,F11982,F11988,F1199,F1210,F12120,F12121,F12122,F12129,F1213,F12150,F12151,F12159,F12180,F12188,F1219,F1220,F12220,F12221,F12222,F12229,F1…		946,9464,9465,9466,9467,9468,9469	HZ2ZZZZ,HZ30ZZZ,HZ31ZZZ,HZ32ZZZ,HZ33ZZZ,HZ34ZZZ,HZ35ZZZ,HZ36ZZZ,HZ37ZZZ,HZ38ZZZ,HZ39ZZZ,HZ3BZZZ,HZ40ZZZ,HZ93ZZZ,HZ96ZZZ	At least 1 inpatient claim OR 2 other claims Procedure codes require only one claim to qualify
Learning Disabilities	315,31500,31501,31502,31509,3151,3152,31531,31532,31534,31535,31539,3154	F800,F801,F802,F804,F8081,F8082,F8089,F809,F810,F812,F8181,F8189,F819,F82,H9325,R480				At least 1 inpatient claim OR 2 other claims
Obsessive–Compulsive Disorder	3003	F42,F422,F423,F424,F428,F429				Any claim
Personality Disorders	3010,30110,30111,30112,30113,30120,30121,30122,3013,3014,30150,30151,30159,3016,3017,30181,30182,30183,30184,30189,3019	F21,F340,F341,F600,F601,F602,F603,F604,F605,F606,F607,F6081,F6089,F609,F6810,F6811,F6812,F6813,F69				At least 1 inpatient claim OR 2 other claims
Post-Traumatic Stress Disorder (PTSD)	30981	F4310,F4311,F4312				At least 1 inpatient claim OR 2 other claims
Schizophrenia	29500,29501,29502,29503,29504,29505,29510,29511,29512,29513,29514,29515,29520,29521,29522,29523,29524,29525,29530,29531,29532,29533,29534,29535,29540,29541,29542,29543,29544,29545,29550,29551,29552,29553,29554,29555,29560,29561,29562,29563,29564,29565,29570,29571,29572,29573,29574,29575,29580,29581,29582,29583,29584,29585,29590,29591,29592,29593,29594,29595	F200,F201,F202,F203,F205,F2081,F2089,F209,F250,F251,F258,F259				At least 1 inpatient claim OR 2 other claims
Self-harm	E950.XX-E959.XX	X71.XXXX-X83.XXXX				Any claim
